# Supplementary material for: Whole genome sequence data of Lactobacillus fermentum HFD1, the producer of antibacterial peptides
Source: Data Brief. 2020 Aug 1;32:106105. doi: 10.1016/j.dib.2020.106105 (PMC7419572; doi:10.1016/j.dib.2020.106105)
Supplement: Supplementary file 1 [file mmc1.xml]

<?xml version="1.0" encoding="utf-8" standalone="no"?>
<data>
  <datasets>
    <author>kairatr@yandex.ru</author>
    <type>1</type>
    <dataset>
      <name>Lactobacillus fermentum strain:HFD1</name>
      <caption />
      <description>Full and annotate genome of L. fermentum HFD1. Also include raw data from ONT Minion and Illumina MiSeq sequencers. </description>
      <filetype>
        <name />
      </filetype>
      <filesize />
      <source>0</source>
      <sourcename>Original Data</sourcename>
      <access>
        <type>1</type>
        <name>Data available in data repository</name>
        <reponame>NCBI bioproject</reponame>
        <PersistentId />
        <deeplinkurl>https://www.ncbi.nlm.nih.gov/bioproject/</deeplinkurl>
      </access>
    </dataset>
    <dataset>
      <name>Lactobacillus fermentum strain:HFD1 Genome sequencing</name>
      <caption />
      <description>Characterization and de novo assembly of genome of novel Lactobacillus Fermentum strain, producer of antimicrobial peptides.</description>
      <filetype>
        <name />
      </filetype>
      <filesize />
      <source>0</source>
      <sourcename>Original Data</sourcename>
      <access>
        <type>1</type>
        <name>Data available in data repository</name>
        <reponame>GenBank</reponame>
        <PersistentId />
        <deeplinkurl>https://www.ncbi.nlm.nih.gov/bioproject/PRJNA615901/</deeplinkurl>
      </access>
    </dataset>
  </datasets>
</data>
